# Supplementary material for: Quantitative microscopy of the Drosophila ovary shows multiple niche signals specify progenitor cell fate
Source: Nat Commun. 2017 Nov 1;8:1244. doi: 10.1038/s41467-017-01322-9 (PMC5665863; doi:10.1038/s41467-017-01322-9)
Supplement: Supplementary file 3 — Supplementary Data 1 [file 41467_2017_1322_MOESM3_ESM.xlsx]

## Sheet: Sheet1
Supplementary Data 1 List of fly genotypes and sample sizes in each experiment
Figure	Panel	Group	Genotype	# internal control cells (*)	# mutant cells (*)	# egg chambers
1	a		hsFLP,yw/+;FRT42D,ubi-RFPnls/FRT42D,ry
	b	control	hsFLP,yw/w;slbolifeactGFP/+;FRT82B,ubi-RFPnls/+
		Axn-	hsFLP,yw/w;slbolifeactGFP/+;FRT82B,ubi-RFPnls/FRT82B,w+,Axn[1511]
	c d	control	hsFLP,yw/w;FRT82B,ubi-RFPnls/FRT82B,w+			d: 284
		Axn-	hsFLP,yw/w;FRT82B,ubi-RFPnls/FRT82B,w+,Axn[1511]			d: 222
	e	control	hsFLP,yw/+;FRT42D,ubi-RFPnls/FRT42D,w+
		ptc-	hsFLP,yw/y;FRT42D,ubi-RFPnls/FRT42D,ptc[S2]
2	a b c		w;NRE-pGR (III)/+	b: 2,122		b: 3
				c: 399		c: 3
	d f	control	hsFLP,UAS-srcEGFP/w;actinGAL4,UAS-EGFP/+;FRT82B,armLacZ,tubGAL80/FRT82B,w+	829	426	4
		Axn-	hsFLP,UAS-srcEGFP/w;actinGAL4,UAS-EGFP/+;FRT82B,armLacZ,tubGAL80/FRT82B,w+,Axn[1511]	1338	38	4
		Apc-	hsFLP,UAS-srcEGFP/w;actinGAL4, UAS-EGFP/+;FRT82B,armLacZ,tubGAL80/FRT82B,Apc2[g10],Apc[Q8]	1390	56	4
	e g	control	hsFLP,yw/+;FRT42D,ubi-RFPnls/FRT42D;ry[605]/+	809	537	4
		ptc-	hsFLP,yw/y;FRT42D,ubi-RFPnls/FRT42D,ptc[S2]	790	432	4
		cos-	hsFLP,yw/+;FRT42D,ubi-RFPnls/FRT42D,cos2[H29]	1026	234	4
3	a b		w;fz3-RFP(II)/+	276		3
	c d	armKD	hsFLP/yw;AyGal4,UAS-GFP/armRNAi(107344);fz3-RFP/+	c: 29 (17)	c: 13 (13)	c: 1
				d: 50	d: 38	d: 3
		Axn-	hsFLP,UAS-srcEGFP/w;actinGAL4,UAS-EGFP/fz3-RFP;FRT82B,armLacZ,tubGAL80/FRT82B,Axn[S044230]	c: 48 (34)	c: 9 (9)	c: 1
				d: 103	d: 31	d: 3
		smo-	hsFLP,yw/w;ubi-GFPnls,FRT40A/smo[D16],FRT40A;fz3-RFP/+	c: 26 (13)	c: 8 (8)	c: 1
				d: 43	d: 16	d: 3
		ptc-	hsFLP,yw/y;FRT42D,ubi-GFPnls/FRT42D,ptc[S2];fz3-RFP/+	c: 21 (18)	c: 14 (14)	c: 1
				d: 61	d: 40	d: 3
	e f		w;ptc-pelican-GFP(II)/+	314		3
	g h	smoKD	hsFLP,yw/yv;ptc-pelican-GFP/smoRNAi(62987);ActGal4(FRT.CD2),UAS-RFP/+	g: 46 (46)	g: 9 (9)	g: 1
				h: 105	h: 36	h: 3
		cosKD	hsFLP,yw/yw;ptc-pelican-GFP/cosRNAi(108914);ActGal4(FRT.CD2),UAS-RFP/+	g: 42 (27)	g: 9 (9)	g: 1
				h: 48	h: 31	h:3
		dsh-	ubi-RFPnls,w,FRT19A/w,dsh[3],FRT19A;ptc-pelican-GFP/+	g: 39 (17)	g: 8 (8)	g: 1
				h: 67	h: 18	h: 3
		Axn-	hsFLP,yw/w;ptc-pelican-GFP/+;FRT82B,ubi-RFPnls/FRT82B, Axn[S044230]	g: 39 (39)	g: 24 (24)	g: 1
				h: 105	h: 61	h: 3
4	a-f	control	hsFLP,UAS-srcEGFP/w;actinGAL4,UAS-EGFP/+;FRT82B,armLacZ,tubGAL80/FRT82B,w+			b: 86
						c: 24-36
		Axn-	hsFLP,UAS-srcEGFP/w;actinGAL4,UAS-EGFP/+;FRT82B,armLacZ,tubGAL80/FRT82B,Axn[S044230]	d: 446	d: 812	b: 77
				f: 59	f: 17	c: 36
						d: 26
						f: 3
		Axn- + UAS-Axn	hsFLP,UAS-srcEGFP/w;actinGAL4,UAS-EGFP/UAS-AxnV5;FRT82B,armLacZ,tubGAL80/FRT82B,Axn[S044230]			b: 89
	g	control	hsFLP,UAS-srcEGFP/w;actinGAL4,UAS-EGFP/+;FRT82B,armLacZ,tubGAL80/FRT82B,w+	87 (12)	34 (16)	1
		Axn-	hsFLP,UAS-srcEGFP/w;actinGAL4,UAS-EGFP/+;FRT82B,armLacZ,tubGAL80/FRT82B,Axn[S044230]	91 (22)	56 (21)	1
		dsh-	ubi-RFPnls,w,FRT19A/w,dsh[3],FRT19A	74 (10)	26 (6)	1
	h	control	hsFLP,UAS-srcEGFP/w;actinGAL4,UAS-EGFP/+;FRT82B,armLacZ,tubGAL80/FRT82B,w+	42	48	4
		Axn-	hsFLP,UAS-srcEGFP/w;actinGAL4,UAS-EGFP/+;FRT82B,armLacZ,tubGAL80/FRT82B,Axn[S044230]	100	58	4
		armKD	hsFLP,UAS-srcEGFP/w;actinGAL4,UAS-EGFP/armRNAi(107344);FRT82B,armLacZ,tubGAL80/ FRT82B,w+	80	43	4
		Axn- + armKD	hsFLP,UAS-srcEGFP/w;actinGAL4,UAS-EGFP/armRNAi(107344);FRT82B,armLacZ,tubGAL80/FRT82B,Axn[S044230]	67	37	4
		dsh-	ubi-RFPnls,w,FRT19A/w,dsh[3],FRT19A	67	35	4
		eyaKD	hsFLP,yw/ysrv;AyGal4,UAS-GFP/eyaRNAi(57314)	49	33	4
	i	Axn-	hsFLP,UAS-srcEGFP/w;actinGAL4,UAS-EGFP/+;FRT82B,armLacZ,tubGAL80/FRT82B,Axn[S044230]	1248	122	4
		eyaKD	hsFLP,yw/ysrv;AyGal4,UAS-GFP/eyaRNAi(57314)	1295	70	4
		UAS-eya	hsFLP,yw/w;AyGal4,UAS-GFP/UAS-eya	901	503	4
		Axn- + UAS-eya	hsFLP,UAS-srcEGFP/w;actinGAL4,UAS-EGFP/UAS-eya;FRT82B,armLacZ,tubGAL80/FRT82B,Axn[S044230]	1108	326	4
	j	control	C306Gal4/w;Gal80ts/+			252
		dshKD	C306Gal4/w;Gal80ts/+;dshRNAi(31307)/+			235
		UAS-eya	C306Gal4/w;Gal80ts/+; UAS-eya/+			213
5	a-d, f		hsFLP,yw/y;FRT42D,ubi-RFPnls/FRT42D,ptc[S2]			b: 8-15
						f: 194-466
	e		hsFLP,yw/w;FRT42D,ubi-RFPnls/FRT42D,ptc[S2];10XStat-GFP/+
	g-j	control	hsFLP,yw/yw;y+,FRT40A/ubi-GFPnls,FRT40A	g: 72 (24)	g: 24 (8)	g: 1
				h: 48	h: 28	h: 4
				i: 51	i: 34	i: 3
						j: 13
		smoD16	hsFLP,yw/w;ubi-GFPnls,FRT40A/smo[D16],FRT40A	h: 43	h: 28	h: 6
						j: 13
		smo3	hsFLP,yw/yw;ubi;GFPnls,FRT40A/smo[3],y+,dp,FRT40A	g: 97 (5)	g: 18 (6)	g: 1
				h: 61	h: 52	h: 4
				i: 65	i: 40	i: 3
						j: 10
		ptc-	hsFLP,yw/y;FRT42D,ubi-RFPnls/FRT42D,ptc[S2]	g: 70 (7)	g: 27 (10)	g: 1
				h: 21	h: 42	h: 4
						j: 12
		cos-	hsFLP,yw/+;FRT42D,ubi-RFPnls/FRT42D,cos2[H29]	h: 61	h: 68	h: 4
						j: 9
	k	control	hsFLP,yw/yw;y+,FRT40A/ubi-GFPnls,FRT40A			51
		smo-	hsFLP,yw/yw;ubi;GFPnls,FRT40A/smo[3],y+,dp,FRT40A			39
	l	smo-	hsFLP,yw/yw;ubi;GFPnls,FRT40A/smo[3],y+,dp,FRT40A	1222	231	45
6	a-b	control	hsFLP,UAS-srcEGFP/w;actinGAL4,UAS-EGFP/+;FRT82B,armLacZ,tubGAL80/FRT82B,w+			b: 8
		Axn-	hsFLP,UAS-srcEGFP/w;actinGAL4,UAS-EGFP/+;FRT82B,armLacZ,tubGAL80/FRT82B,Axn[S044230]			b: 9
		cosKD	hsFLP,UAS-srcEGFP/yw;actinGAL4,UAS-EGFP/cosRNAi(108914);FRT82B,armLacZ,tubGAL80/FRT82B,w+			b: 8
		Axn- + cosKD	hsFLP,UAS-srcEGFP/w;actinGAL4,UAS-EGFP/cosRNAi(108914);FRT82B,armLacZ,tubGAL80/FRT82B,Axn[S044230]			b: 8
	c-d	control	C306Gal4/w;Gal80ts/+;UAS-GFPnls/+			145
		dshKD	C306Gal4/y,v;Gal80ts/+;dshRNAi(31307)/+			162
		dshKD2	C306Gal4/y,v;Gal80ts/+;dshRNAi(31306)/+			155
		smoKD	C306Gal4/y,v;Gal80ts/smoRNAi(62987)			179
		dshKD + smoKD	C306Gal4/w;Gal80ts/smoRNAi(62987);dshRNAi(31307)/+			189
		dshKD2 + smoKD	C306Gal4/w;Gal80ts/smoRNAi(62987);dshRNAi(31306)/+			181
	e-f	control	hsFLP,yw/w;AyGal4,UAS-GFP/+;UAS-GFPnls/+	e: 68 (9)	e: 33 (13)	e: 1
				f: 63	f: 67	f: 3
		dshKD	hsFLP,yw/y,v;AyGal4,UAS-GFP/+;dshRNAi(31307)/+	e: 91 (21)	e: 31 (27)	e: 1
		smoKD	hsFLP,yw/y,v;AyGal4,UAS-GFP/smoRNAi(62987)	e: 84 (6)	e: 30 (19)	e: 1
		dshKD + smoKD	hsFLP,yw/y,v;AyGal4,UAS-GFP/smoRNAi(62987);dshRNAi(31307)/+	e: 173	e: 32	e: 1
				f: 78	f: 56	f: 3
7	a-b		w;NRE-pGR (II)/+	b: 1,533		b: 3
	c-d	NotchKD	hsFLP/w;NotchRNAi(1112)/+;NRE-pGR/ActGal4(FRT.CD2),UAS-RFP	c: 105	c: 21	c: 1
				d (2a): 36	d (2a): 28	d: 3
				d (2b): 66	d (2b): 20
	e-f	control	ubi-RFPnls,w,hsFLP,FRT19A/yw,FRT19A	e: 71 (7)	e: 22 (13)	e: 1
				f: 53	f: 40	f: 4
		Notch-	ubi-RFPnls,w,hsFLP,FRT19A/N[55e11],FRT19A	f: 36	f: 17	f: 4
		NotchKD	hsFLP,UAS-srcEGFP/w;actinGAL4,UAS-EGFP/NotchRNAi(1112);FRT82B,armLacZ,tubGAL80/FRT82B,w+	e: 102 (22)	e: 24 (11)	e: 1
				f: 45	f: 25	f: 4
		fng-	hsFLP,yw/yw;GFP,FRT80B/fng[13],FRT80B	f: 40	f: 22	f: 4
		UAS-N.intra	hsFLP,UAS-srcEGFP/w;actinGAL4,UAS-EGFP/UAS-N.intra;FRT82B,armLacZ,tubGAL80/FRT82B,w+	e: 63 (11)	e: 33 (10)	e: 1
				f: 60	f: 33	f: 4
	g-h	control	hsFLP,UAS-srcEGFP/w;actinGAL4,UAS-EGFP/+;FRT82B,armLacZ,tubGAL80/FRT82B,w+	h: 757	h: 481	h: 4
		NotchKD	hsFLP,UAS-srcEGFP/w;actinGAL4,UAS-EGFP/NotchRNAi(1112);FRT82B,armLacZ,tubGAL80/FRT82B,w+	h: 635	h: 457	h: 4
		UAS-N.intra	hsFLP,UAS-srcEGFP/w;actinGAL4,UAS-EGFP/UAS-N.intra;FRT82B,armLacZ,tubGAL80/FRT82B,w+	h: 1,157	h: 263	h: 4
		Axn-	hsFLP,UAS-srcEGFP/w;actinGAL4,UAS-EGFP/+;FRT82B,armLacZ,tubGAL80/FRT82B,Axn[S044230]	h: 1,274	h: 47	h: 4
		Axn- + NotchKD	hsFLP,UAS-srcEGFP/w;actinGAL4,UAS-EGFP/NotchRNAi(1112);FRT82B,armLacZ,tubGAL80/FRT82B,Axn[S044230]	h: 890	h: 161	h: 4
		Axn- + UAS-N.intra	hsFLP,UAS-srcEGFP/w;actinGAL4,UAS-EGFP/UAS-N.intra;FRT82B,armLacZ,tubGAL80/FRT82B,Axn[S044230]	h: 1,051	h: 180	h: 4
S1	a		FRT82B,*75G4,e/TM3,e crossed to 108 BDSC 3R deficiency lines
	b		w;FRT82B,w+/FRT82B,*75G4,e crossed to w; TM3/TM6B
	c		w;FRT82B,w+,Axn[1511]/TM3
S2		control	hsFLP,yw/w;FRT82B,ubi-RFPnls/FRT82B,w+
		Axn-	hsFLP,yw/w;FRT82B,ubi-RFPnls/FRT82B,Axn[S044230]
S3			w;NRE-pGR (III)/+
S4			w;NRE-pGR (III)/+	399		3
S5	a	armKD	hsFLP,yw/yw;AyGal4,UAS-GFP/armRNAi(107344)
	b	smoKD	hsFLP,yw/yv;smoRNAi(62987)/+;AyGal4,UAS-moeGFP/+
	c	cosKD	hsFLP,yw/yw;ptc-pelican-GFP/cosRNAi(108914);ActGal4(FRT.CD2),UAS-RFP/+
S6		cosKD	hsFLP,yw/yw;ptc-pelican-GFP/cosRNAi(108914);ActGal4(FRT.CD2),UAS-RFP/+
S7		Axn-	hsFLP,UAS-srcEGFP/w;actinGAL4,UAS-EGFP/+;FRT82B,armLacZ,tubGAL80/FRT82B,Axn[S044230]
S8	a-b	Axn-	hsFLP,UAS-srcEGFP/w;actinGAL4,UAS-EGFP/+;FRT82B,armLacZ,tubGAL80/FRT82B,Axn[S044230]	MB: 1,217	MB: 12	4
				PC: 31	PC: 110
		eyaKD	hsFLP,yw/ysrv;AyGal4,UAS-GFP/eyaRNAi(57314)	MB: 1,255	MB: 0	4
				PC: 40	PC: 70
		UAS-eya	hsFLP,yw/w;AyGal4,UAS-GFP/UAS-eya	MB: 871	MB: 492	4
				PC: 30	PC: 11
		Axn- + UAS-eya	hsFLP,UAS-srcEGFP/w;actinGAL4,UAS-EGFP/UAS-eya;FRT82B,armLacZ,tubGAL80/FRT82B,Axn[S044230]	MB: 1,075	MB: 254	4
				PC: 33	PC: 72
S9	a-b	control	ubi-RFPnls,w,hsFLP,FRT19A/yw,FRT19A	b: 559	b: 662	b: 4
		dsh-	ubi-RFPnls,w,FRT19A/w,dsh[3],FRT19A	b: 907	b: 420	b: 4
	c		C306Gal4/yw;UAS-mCD8GFP/+
	d	control	C306Gal4/w;Gal80ts/+
		dshKD	C306Gal4/y,v;Gal80ts/+;dshRNAi(31307)/+
		UAS-eya	C306Gal4/y,v;Gal80ts/UAS-eya
S10	a	ptc-	hsFLP,yw/y;FRT42D,ubi-RFPnls/FRT42D,ptc[S2]
	b-c	control	hsFLP,yw/yw;y+,FRT40A/ubi-GFPnls,FRT40A			b: 42
						c: 40
		smo3	hsFLP,yw/yw;ubi;GFPnls,FRT40A/smo[3],y+,dp,FRT40A			b: 37
						c: 37
	d-e	control	hsFLP,yw/yw;y+,FRT40A/ubi-GFPnls,FRT40A	e: 709	e: 357	e: 4
		smoD16	hsFLP,yw/w;ubi-GFPnls,FRT40A/smo[D16],FRT40A	e: 674	e: 480	e: 4
		smo3	hsFLP,yw/yw;ubi;GFPnls,FRT40A/smo[3],y+,dp,FRT40A	e: 964	e: 342	e: 4
S11	a	NotchKD	hsFLP,yw/w;AyGal4,UAS-GFP/NotchRNAi(1112)
S12	a-e	dsh-	hsFLP,w,RFP,19A/w,dsh[3],19A;NRE-pGR/+	a: 77 (14)	a: 28 (5)	a: 1
				b: 51	b: 23	b: 3
		Axn-	hsFLP,yw/w;NRE-pGR/+;FRT82B,ubi-RFPnls/FRT82B,Axn[S044230]	a: 73 (9)	a: 16 (5)	a: 1
				b: 64	b: 26	b: 3
		smo-	hsFLP,yw/w;ubi-GFPnls,FRT40A/smo[3],y+,dp,FRT40A;NRE-pRR/+	a: 128 (8)	a: 24 (4)	a: 1
				b: 45	b: 23	b: 3
		ptc-	hsFLP,yw/w;FRT42D,ubi-RFPnls/FRT42D,ptc[S2];NRE-pGR/+	a: 65 (15)	a: 99 (47)	a: 1
				b: 48	b: 48	b: 3
		NotchKD	hsFLP/w;AyGal4,UAS-GFP/NotchRNAi(1112);NRE-pRR/+	b: 37	b: 15	b: 3
S13	a	NotchKD	hsFLP,UAS-srcEGFP/w;actinGAL4,UAS-EGFP/NotchRNAi(1112);FRT82B,armLacZ,tubGAL80/FRT82B,w+	PC/SC: 24	PC/SC: 37	3
				MB: 21	MB: 35
	b-c	NotchKD	hsFLP,UAS-srcEGFP/w;actinGAL4,UAS-EGFP/NotchRNAi(1112);FRT82B,armLacZ,tubGAL80/FRT82B,w+
	d	NotchKD	hsFLP,UAS-srcEGFP/w;actinGAL4,UAS-EGFP/NotchRNAi(1112);FRT82B,armLacZ,tubGAL80/FRT82B,w+	PC: 15	PC: 8	3
				SC: 14	SC: 19
				MB: 105	MB: 132
	e	NotchKD	hsFLP,yw/w;AyGal4,UAS-GFP/NotchRNAi(1112)
* () indicates the number of same region mutant and internal control cells, shown in brackets in the figure, that was used in statistical analysis.
